# Supplementary material for: Pathophysiological Mechanisms of Cardiac Dysfunction in Transgenic Mice with Viral Myocarditis
Source: Cells. 2023 Feb 8;12(4):550. doi: 10.3390/cells12040550 (PMC9954433; doi:10.3390/cells12040550)
Supplement: Supplementary file 1 [file cells-12-00550-s001.zip]

Archive with 1 entries (1 files):
- cells-2129888-supplementary.pdf
